# Supplementary material for: Structural Characterization and Anti-Tumor Activity of a Polysaccharide from Laetiporus sulphureus in A549 Cells
Source: Molecules. 2025 Sep 11;30(18):3706. doi: 10.3390/molecules30183706 (PMC12472605; doi:10.3390/molecules30183706)
Supplement: Supplementary file 1 [file molecules-30-03706-s001.zip]

Archive with 1 entries (1 files):
- molecules-3832519-supplementary.pdf
